# Supplementary material for: Landscape Heterogeneity Drives Genetic Diversity in the Highly Dispersive Moss Funaria hygrometrica Hedw
Source: Plants (Basel). 2024 Oct 4;13(19):2785. doi: 10.3390/plants13192785 (PMC11478527; doi:10.3390/plants13192785)
Supplement: Supplementary file 1 [file plants-13-02785-s001.zip]

Archive with 1 entries (1 files):
- plants-3177291-supplementary.pdf
